# Supplementary material for: Experimental and Theoretical Investigation on the Thermochemistry of 3-Methyl-2-benzoxazolinone and 6-Nitro-2-benzoxazolinone
Source: Molecules. 2021 Dec 21;27(1):24. doi: 10.3390/molecules27010024 (PMC8746742; doi:10.3390/molecules27010024)
Supplement: Supplementary file 1 [file molecules-27-00024-s001.zip]

Archive with 1 entries (1 files):
- molecules-1515495-supplementary.pdf
